# Supplementary material for: Benzene and NO2 Exposure during Pregnancy and Preterm Birth in Two Philadelphia Hospitals, 2013–2017
Source: Int J Environ Res Public Health. 2022 Aug 19;19(16):10365. doi: 10.3390/ijerph191610365 (PMC9408580; doi:10.3390/ijerph191610365)
Supplement: Supplementary file 1 [file ijerph-19-10365-s001.zip]

Archive with 1 entries (1 files):
- ijerph-1841839-supplementary.pdf
